# Supplementary material for: Overexpressed KCNK1 regulates potassium channels affecting molecular mechanisms and biological pathways in bladder cancer
Source: Eur J Med Res. 2024 Apr 30;29:257. doi: 10.1186/s40001-024-01844-1 (PMC11059691; doi:10.1186/s40001-024-01844-1)
Supplement: Supplementary file 1 — Additional file 1: Raw data from internal immunohistochemical staining. [file 40001_2024_1844_MOESM1_ESM.xlsx]

## Sheet: Sheet1
Supplementary Material 1. Raw data from internal immunohistochemical staining.
Sample ID	Group	Age	Gender	Pathology Grade	TNM_T	TNM_N	TNM_M	KCNK1 protein levels
Tumour patient 1	BC	51	F	I	T1	N0	M0	4.4
Tumour patient 2	BC	64	M	I	T2	N0	M0	4
Tumour patient 3	BC	62	M	I	T2	N0	M0	4
Tumour patient 4	BC	55	M	I	T2	N0	M0	4
Tumour patient 5	BC	65	M	II	T2	N0	M0	8
Tumour patient 6	BC	69	M	II	T2	N0	M0	9.2
Tumour patient 7	BC	36	F	II	T1	N0	M0	6
Tumour patient 8	BC	46	M	II	T1	N0	M0	11.2
Tumour patient 9	BC	71	M	II	T1	N0	M0	4.8
Tumour patient 10	BC	70	M	II	T1	N0	M0	10.4
Tumour patient 11	BC	53	M	II	T2	N0	M0	12
Tumour patient 12	BC	80	M	II	T2	N0	M0	12
Tumour patient 13	BC	69	M	II	T3	N0	M0	11.6
Tumour patient 14	BC	33	M	III	T1	N0	M0	4.4
Tumour patient 15	BC	64	M	III	T2	N0	M0	8
Tumour patient 16	BC	69	M	III	T2	N0	M0	12
Tumour patient 17	BC	55	M	III	T2	N1	M0	4
Tumour patient 18	BC	50	M	III	T3	N0	M0	12
Tumour patient 19	BC	70	M	III	T2	N0	M0	12
Tumour patient 20	BC	57	M	III	T3	N2	M0	4
Tumour patient 21	BC	68	M	III	T2	N0	M0	8
Tumour patient 22	BC	64	M	III	T1	N0	M0	6
Tumour patient 23	BC	76	M	II	T2	N0	M0	12
Tumour patient 24	BC	73	M	III	T2	N0	M0	12
Tumour patient 25	BC	57	M	I	T1	N0	M0	8
Tumour patient 26	BC	55	M	I	T3	N0	M0	12
Tumour patient 27	BC	39	F	I	T1	N0	M0	8
Tumour patient 28	BC	64	M	I	T2	N0	M0	6.4
Tumour patient 29	BC	75	M	I	T1	N0	M0	12
Tumour patient 30	BC	56	M	III	T1	N0	M0	12
Tumour patient 31	BC	53	F	II	T1	N0	M0	11.2
Tumour patient 32	BC	96	M	II	T1	N0	M0	11.6
Tumour patient 33	BC	65	F	II	T1	N0	M0	4.8
Tumour patient 34	BC	43	M	II	T1	N0	M0	8
Tumour patient 35	BC	40	F	II	T1	N0	M0	8
Tumour patient 36	BC	72	F	II	T1	N0	M0	8
Tumour patient 37	BC	55	M	II	T2	N0	M0	8.8
Tumour patient 38	BC	72	M	II	T1	N0	M0	10.4
Tumour patient 39	BC	57	M	II	T2	N0	M0	8
Tumour patient 40	BC	43	M	II	T1	N0	M0	12
Tumour patient 41	BC	70	M	II	T3	N0	M0	12
Tumour patient 42	BC	44	F	II	T2	N0	M0	12
Tumour patient 43	BC	71	M	II	T1	N0	M0	8
Tumour patient 44	BC	74	M	II	T2	N0	M0	11.6
Tumour patient 45	BC	44	M	II	T1	N0	M0	10.8
Tumour patient 46	BC	68	M	II	T2	N0	M0	8
Tumour patient 47	BC	52	M	II	T1	N0	M0	7.2
Tumour patient 48	BC	56	M	II	T2	N0	M0	8
Tumour patient 49	BC	30	M	II	T1	N0	M0	12
Tumour patient 50	BC	45	M	II	T2	N0	M0	8
Tumour patient 51	BC	89	M	II	T1	N0	M0	12
Tumour patient 52	BC	60	M	II	T4	N0	M0	12
Tumour patient 53	BC	78	M	II	T1	N0	M0	2
Tumour patient 54	BC	36	M	II	T1	N0	M0	12
Tumour patient 55	BC	61	M	II	T3	N0	M0	12
Tumour patient 56	BC	64	M	II	T1	N0	M0	12
Tumour patient 57	BC	76	M	II	T1	N0	M0	12
Tumour patient 58	BC	66	M	II	T2	N0	M0	12
Tumour patient 59	BC	81	M	II	T2	N0	M0	10.4
Tumour patient 60	BC	53	M	II	T2	N0	M0	12
Tumour patient 61	BC	57	M	II	T2	N0	M0	6
Tumour patient 62	BC	70	F	II	T1	N0	M0	8
Tumour patient 63	BC	60	M	II	T2	N0	M0	8
Tumour patient 64	BC	80	M	II	T2	N0	M0	12
Tumour patient 65	BC	78	M	III	T2	N0	M0	12
Tumour patient 66	BC	61	M	III	T2	N0	M0	8
Tumour patient 67	BC	55	M	III	T2	N0	M0	12
Tumour patient 68	BC	67	M	III	T2	N0	M0	12
Tumour patient 69	BC	61	M	III	T4	N0	M0	8
Tumour patient 70	BC	69	M	III	T2	N0	M0	12
Tumour patient 71	BC	80	M	III	T2	N0	M0	5.6
Tumour patient 72	BC	63	M	III	T1	N0	M0	8
Tumour patient 73	BC	69	M	III	T2	N0	M0	12
Tumour patient 74	BC	60	M	III	T1	N0	M0	8
Tumour patient 75	BC	73	F	III	T1	N0	M0	7.6
Tumour patient 76	BC	67	M	III	T2	N0	M0	11.2
Tumour patient 77	BC	76	M	III	T2	N0	M0	8
Tumour patient 78	BC	37	M	III	T2	N0	M0	8
Tumour patient 79	BC	70	M	III	T2	N0	M0	8
Tumour patient 80	BC	61	M	III	T3	N0	M0	8
Tumour patient 81	BC	41	M	III	T4	N0	M0	8.4
Tumour patient 82	BC	39	F	III	T2	N0	M0	11.2
Tumour patient 83	BC	75	M	III	T2	N0	M0	12
Tumour patient 84	BC	67	M	III	T3	N0	M0	10
Tumour patient 85	BC	69	M	III	T2	N0	M0	8
Tumour patient 86	BC	69	M	III	T3	N0	M0	12
Tumour patient 87	BC	58	M	III	T2	N0	M0	12
Tumour patient 88	BC	68	M	III	T2	N1	M0	8
Tumour patient 89	BC	74	M	III	T2	N1	M0	11.2
Tumour patient 90	BC	68	M	III	T2	N0	M0	12
Tumour patient 91	BC	78	M	III	T3	N0	M0	8.4
Tumour patient 92	BC	78	M	IV	T3	N0	M0	8
Tumour patient 93	BC	60	M	I	T2	N0	M0	8
Tumour patient 94	BC	71	M	II	T2	N0	M0	10.4
Tumour patient 95	BC	79	M	II	T3	N0	M0	12
Tumour patient 96	BC	58	M	III	T3	N1	M0	8
Tumour patient 97	BC	75	M	III	T3	N0	M0	8
Tumour patient 98	BC	73	M	III	T2	N0	M0	8
Tumour patient 99	BC	68	F	III	T2	N0	M0	10
Tumour patient 100	BC	68	M	II	T2	N0	M0	12
Tumour patient 101	BC	29	M	II	T3	N0	M0	12
Tumour patient 102	BC	50	M	II	T3	N0	M0	12
Tumour patient 103	BC	63	M	II	T2	N0	M0	12
Tumour patient 104	BC	70	F	II	T2	N0	M0	8
Tumour patient 105	BC	45	M	II	T2	N0	M0	12
Tumour patient 106	BC	35	M	III	T3	N0	M0	8.8
Tumour patient 107	BC	62	M	III	T2	N1	M0	8
Tumour patient 108	BC	78	M	III	T3	N0	M0	8
Tumour patient 109	BC	70	M	III	T2	N0	M0	8
Tumour patient 110	BC	68	M	III	T2	N0	M0	12
Tumour patient 111	BC	74	F	III	T2	N1	M0	12
Tumour patient 112	BC	50	M	III	T2	N0	M0	8
Tumour patient 113	BC	68	M		T1	N0	M0	12
Tumour patient 114	BC	33	M		T2	N0	M0	8
Tumour patient 115	BC	62	M		T2	N0	M0	12
Tumour patient 116	BC	72	M		T2	N0	M0	12
Tumour patient 117	BC	54	F		T2	N0	M0	8
Tumour patient 118	BC	27	M	I	T1	N0	M0	8
Tumour patient 119	BC	47	M	II	T1	N0	M0	12
Tumour patient 120	BC	45	M	II	T2	N0	M0	8
Tumour patient 121	BC	68	M	III	T2	N0	M0	8
Tumour patient 122	BC	74	M	II	T2	N0	M0	5.6
Tumour patient 123	BC	78	M	III	T2	N0	M0	12
Tumour patient 124	BC	76	M	I	T3	N0	M0	12
Tumour patient 125	BC	64	M	III	T3	N2	M1	12
Tumour patient 126	BC	59	M	III	T2	N0	M1	12
Tumour patient 127	BC	80	M	II	T1	N0	M0	8
Tumour patient 128	BC	53	F	II	T1	N0	M0	8
Tumour patient 129	BC	37	M	III	T2	N0	M0	12
Tumour patient 130	BC	55	M	I	T4	N2	MX	12
Tumour patient 131	BC	50	M	II	T3	N0	M0	12
Tumour patient 132	BC	74	F	III	T2	N1	M0	12
Tumour patient 133	BC	96	M	II	T1	N0	M0	8
Tumour patient 134	BC	70	M	III	T2	N0	M0	12
Tumour patient 135	BC	52	M	II	T1	N0	M0	8
Tumour patient 136	BC	61	M	III	T3	N0	M0	12
Tumour patient 137	BC	41	M	III	T4	N0	M0	8
Tumour patient 138	BC	61	M	III	T2	N0	M0	12
Tumour patient 139	BC	71	M	II	T2	N0	M0	12
Tumour patient 140	BC	39	F	III	T2	N0	M0	8
Tumour patient 141	BC	60	M	I	T2	N0	M0	12
Tumour patient 142	BC	75	M	III	T3	N0	M0	12
Tumour patient 143	BC	68	M		T2	N0	M0	8
Tumour patient 144	BC	34	F	II	T1	N0	M0	12
Tumour patient 145	BC	75	M	II	T1	N0	M0	12
Tumour patient 146	BC	66	M	II	T2	N0	M0	4
Tumour patient 147	BC	60	M	I	T1	N0	M0	10
Tumour patient 148	BC	56	M	II	T3	N0	M0	8
Tumour patient 149	BC	85	M	III	T3	N0	M0	12
Tumour patient 150	BC	67	M	II	T1	N0	M0	8
Tumour patient 151	BC	71	M	III	T2	N0	M0	8
Tumour patient 152	BC	54	F	II	T2	N0	M0	8
Tumour patient 153	BC	65	F	II	T1	N0	M0	8
Tumour patient 154	BC	57	M	III	T2	N0	M0	8
Tumour patient 155	BC	73	M	I	T1	N0	M0	10.4
Tumour patient 156	BC	67	M	III	T3	N0	M0	12
Tumour patient 157	BC	69	M	I	T1	N0	M0	5.6
Tumour patient 158	BC	53	M		T3	N0	M0	8
Tumour patient 159	BC	72	M	II	T2	N0	M0	8
Tumour patient 160	BC	67	M	III	T3	N0	M0	11.2
Tumour patient 161	BC	70	M	II	T3	N0	M0	8
Tumour patient 162	BC	41	M		T3	N0	M0	4
Tumour patient 163	BC	70	F	II	T2	N0	M0	8
Tumour patient 164	BC	45	M	I	T1	N0	M0	8
Tumour patient 165	BC	70	M	II	T2	N0	M0	12
Tumour patient 166	BC	48	M					12
Tumour patient 167	BC	74	F	III	T2	N0	M0	12
Tumour patient 168	BC	37	M	II	T2	N0	M0	4
Tumour patient 169	BC	60	M	II	T3	N0	M0	12
Tumour patient 170	BC	52	M	II	T2	N0	M0	8
Tumour patient 171	BC	41	M	II	T3	N0	M0	12
Tumour patient 172	BC	55	M		T4	N0	M0	0
Tumour patient 173	BC	60	M	I	T2	N0	M0	4
Tumour patient 174	BC	50	M	II	T2	N0	M0	4
Tumour patient 175	BC	82	M	II	T3	N0	M0	8
Tumour patient 176	BC	61	M	III	T3	N1	M0	8
Tumour patient 177	BC	43	M	II	T1	N0	M0	8
Tumour patient 178	BC	61	M	II	T2	N0	M0	12
Tumour patient 179	BC	56	M	II	T2	N0	M0	8
Tumour patient 180	BC	69	M	III	T2	N0	M0	12
Tumour patient 181	BC	63	M	II	T2	N0	M0	12
Tumour patient 182	BC	45	M	II	T1	N0	M0	12
Tumour patient 183	BC	39	F	I	T1	N0	M0	8
Tumour patient 184	BC	89	M	II	T1	N0	M0	8
Tumour patient 185	BC	60	M	II	T4	N0	M0	4
Tumour patient 186	BC	56	M	III	T2	N0	M0	12
Tumour patient 187	BC	38	M	I	T1	N0	M0	8
Tumour patient 188	BC	63	M	II	T2	N0	M0	8
Tumour patient 189	BC	69	M	II	T2	N0	M0	12
Tumour patient 190	BC	70	F	II	T1	N0	M0	10
Tumour patient 191	BC	53	M	II	T2	N0	M0	4
Tumour patient 192	BC	53	M	II	T2	N0	M0	12
Tumour patient 193	BC	80	M	II	T2	N0	M0	12
Tumour patient 194	BC	69	M	II	T3	N0	M0	12
Tumour patient 195	BC	67	M	III	T2	N0	M0	12
Tumour patient 196	BC	48	M	III	T3	N0	M0	12
Tumour patient 197	BC	55	M	III	T2	N1	M0	8
Tumour patient 198	BC	56	M	III	T2	N0	M0	12
Tumour patient 199	BC	65	M	III	T4	N0	M0	12
Control patient 1	Control							1.2
Control patient 2	Control							0.4
Control patient 3	Control							1.6
Control patient 4	Control							0.8
Control patient 5	Control							2
Control patient 6	Control							2.4
Control patient 7	Control							2
Control patient 8	Control							1.6
Control patient 9	Control							2.4
Control patient 10	Control							0
Control patient 11	Control							3.6
Control patient 12	Control							2
Control patient 13	Control							1.6
Control patient 14	Control							1.2
Control patient 15	Control							3.6
Control patient 16	Control							0
Control patient 17	Control							0
Control patient 18	Control							0.4
Control patient 19	Control							0.8
Control patient 20	Control							0
Control patient 21	Control							0.8
Control patient 22	Control							0
Control patient 23	Control							2
Control patient 24	Control							2.4
Control patient 25	Control	55	M					0
Control patient 26	Control	59	M					0
Control patient 27	Control	55	F					2
Control patient 28	Control	46	F					2.4
Control patient 29	Control	44	M					0
Control patient 30	Control	55	M					0
Control patient 31	Control	53	M					0
Control patient 32	Control	59	M					0.8
Control patient 33	Control	69	M					0
Control patient 34	Control	63	M					0
Control patient 35	Control	63	M					0.8
Control patient 36	Control	69	M					4
Control patient 37	Control	70	F					2
Control patient 38	Control	53	M					0
Control patient 39	Control	53	M					0
Control patient 40	Control	80	M					2
Control patient 41	Control	69	M					4
Control patient 42	Control	67	M					4
Control patient 43	Control	48	M					2.4
Control patient 44	Control	55	M					3.2
Control patient 45	Control	56	M					0
Control patient 46	Control	65	M					4
